# Supplementary material for: Prenatal Household Air Pollution Exposure, Cord Blood Mononuclear Cell Telomere Length and Age Four Blood Pressure: Evidence from a Ghanaian Pregnancy Cohort
Source: Toxics. 2021 Jul 14;9(7):169. doi: 10.3390/toxics9070169 (PMC8309911; doi:10.3390/toxics9070169)
Supplement: Supplementary file 1 [file toxics-09-00169-s001.zip]

Archive with 1 entries (1 files):
- toxics-1268980-supplementary.pdf
